# Supplementary material for: Effects of Breeder Age and In Ovo Administration of Vitamin D3 Metabolites on Hatchability, Growth Performance, Bone Quality, and Leg Health in Broilers
Source: Animals (Basel). 2026 Jul 18;16(14):2229. doi: 10.3390/ani16142229 (PMC13405616; doi:10.3390/ani16142229)
Supplement: Supplementary file 1 [file animals-16-02229-s001.zip]

Archive with 1 entries (1 files):
- animals-4409306-supplementary.pdf
